# Supplementary material for: Phytochemistry Profile, Antimicrobial and Antitumor Potential of the Methanolic Extract of Tabernaemontana catharinensis A DC and Eragrostis plana NEES
Source: Evid Based Complement Alternat Med. 2024 Jan 3;2024:5513141. doi: 10.1155/2024/5513141 (PMC10781527; doi:10.1155/2024/5513141)
Supplement: Supplementary Materials — Figure S1: Mass spectrum for the extract of Eragrostis plana NEES, obtained through UHPLC-QTOF MS analysis. Figure S2: Mass spectrum for the extract of Tabernaemontana catharinensis A DC, obtained through UHPLC-QTOF MS analysis. [file 5513141.f1.zip]

Archive with 2 entries (2 files):
- Supplementary file. Figure S1. Phytochemistry Profile.docx
- Supplementary file. Figure S2. Phytochemistry Profile.docx
